# Supplementary material for: A Novel Patent Ductus Arteriosus Severity Score to Predict Clinical Outcomes in Premature Neonates
Source: J Cardiovasc Dev Dis. 2022 Apr 12;9(4):114. doi: 10.3390/jcdd9040114 (PMC9033137; doi:10.3390/jcdd9040114)
Supplement: Supplementary file 1 [file jcdd-09-00114-s001.zip]

Archive with 2 entries (2 files):
- PDAss Formula.xlsx
- Table S1 - Univariate Analysis.pdf
