# Supplementary material for: A Novel Patent Ductus Arteriosus Severity Score to Predict Clinical Outcomes in Premature Neonates
Source: J Cardiovasc Dev Dis. 2022 Apr 12;9(4):114. doi: 10.3390/jcdd9040114 (PMC9033137; doi:10.3390/jcdd9040114)
Supplement: Supplementary file 1 [file jcdd-09-00114-s001.zip › PDAss Formula.xlsx]

## Sheet: Sheet1
GA	PPI	LVO	SMA VTI	PV Vd	DFR	PDAss		FORMULA FOR DERIVING PDAss
						11		PDAss = (Gestational Age x -0.359) + (PPI in L/min/m2x 0.418) + (LVO in mL/kg/min x 0.001) + (SMA VTI in cm x -0.041) + (PV Vd in m/s x 0.434) + (DFR in % x 0.150) + 11 (constant)
